# Supplementary material for: Scoping Review on Risk Factors and Methods for the Prevention of Bovine Respiratory Disease Applicable to Cow–Calf Operations
Source: Animals (Basel). 2022 Jan 29;12(3):334. doi: 10.3390/ani12030334 (PMC8833575; doi:10.3390/ani12030334)
Supplement: Supplementary file 1 [file animals-12-00334-s001.zip]

Archive with 1 entries (1 files):
- animals-1561592-supplementary.pdf
